# Supplementary material for: Re-instatement of Sorbus harrowiana (Rosaceae), based on morphometric analysis
Source: PhytoKeys. 2020 Oct 29;166:29–39. doi: 10.3897/phytokeys.166.57672 (PMC7644610; doi:10.3897/phytokeys.166.57672)
Supplement: XML Treatment for Sorbus insignis [file phytokeys.166.57672-treatment1.xml]

<!DOCTYPE tp:taxon-treatment
  PUBLIC "-//TaxonX//DTD Taxonomic Treatment Publishing DTD v0 20100105//EN" "tax-treatment-NSO.dtd">
<tp:taxon-treatment xmlns:tp="http://www.plazi.org/taxpub"><tp:treatment-meta><kwd-group><label>Taxon classification</label><kwd><named-content xmlns:xlink="http://www.w3.org/1999/xlink" content-type="kingdom">Plantae</named-content></kwd><kwd><named-content xmlns:xlink="http://www.w3.org/1999/xlink" content-type="order">Rosales</named-content></kwd><kwd><named-content xmlns:xlink="http://www.w3.org/1999/xlink" content-type="family">Rosaceae</named-content></kwd></kwd-group><mixed-citation publication-type="journal"><person-group><name><surname>Li</surname><given-names>Meng</given-names></name><name><surname>Sylvester</surname><given-names>Steven P.</given-names></name><name><surname>Wang</surname><given-names>Zhang-Pei</given-names></name><name><surname>Pei</surname><given-names>Yi-Da</given-names></name><name><surname>Gao</surname><given-names>Xin-Fen</given-names></name><name><surname>Zhao</surname><given-names>Yuan</given-names></name><name><surname>Jiang</surname><given-names>Wen-Qi</given-names></name></person-group><article-title>Re-instatement of <italic><tp:taxon-name><tp:taxon-name-part taxon-name-part-type="genus" reg="Sorbus">Sorbus</tp:taxon-name-part> <tp:taxon-name-part taxon-name-part-type="species" reg="harrowiana">harrowiana</tp:taxon-name-part></tp:taxon-name></italic> (<tp:taxon-name><tp:taxon-name-part taxon-name-part-type="family">Rosaceae</tp:taxon-name-part></tp:taxon-name>), based on morphometric analysis</article-title><source>PhytoKeys</source><day>29</day><month>10</month><year>2020</year><volume>166</volume><fpage>29</fpage><lpage>39</lpage><pub-id pub-id-type="doi">10.3897/phytokeys.166.57672</pub-id></mixed-citation></tp:treatment-meta><tp:nomenclature><tp:taxon-name><object-id xmlns:xlink="http://www.w3.org/1999/xlink" content-type="arpha" xlink:type="simple">729682F3-3755-51E9-A4BC-6483196B2F92</object-id>
              <tp:taxon-name-part taxon-name-part-type="genus" reg="Sorbus">Sorbus</tp:taxon-name-part>
              <tp:taxon-name-part taxon-name-part-type="species" reg="insignis">insignis</tp:taxon-name-part>
            </tp:taxon-name><tp:taxon-authority>(Hook. f.) Hedl., Kongl. Svenska Vetenskapsakad. Handl. 35(1): 32. 1901.</tp:taxon-authority><tp:nomenclature-citation-list><tp:nomenclature-citation><tp:taxon-name><tp:taxon-name-part taxon-name-part-type="genus" reg="Pyrus"/> <tp:taxon-name-part taxon-name-part-type="species" reg="insignis"/></tp:taxon-name><comment>≡<tp:taxon-name><tp:taxon-name-part taxon-name-part-type="genus" reg="Pyrus">Pyrus</tp:taxon-name-part> <tp:taxon-name-part taxon-name-part-type="species" reg="insignis">insignis</tp:taxon-name-part></tp:taxon-name> Hook. f., Fl. Brit. India 2(5): 377. 1878. </comment></tp:nomenclature-citation></tp:nomenclature-citation-list></tp:nomenclature><tp:treatment-sec sec-type="material" id="SECID0EAGAE"><title>Type.</title><p>India. <bold>Sikkim</bold>: 8000–11000 ft [2438–3353 m alt.], <italic>J.D. Hooker &amp; C.B. Clarke s.n.</italic> (holotype: K (K000758177 [image!])). Fig. <xref ref-type="fig" rid="F2">2A</xref>.</p></tp:treatment-sec><tp:treatment-sec sec-type="description" id="SECID0EOGAE"><title>Description.</title><p>Trees or shrubs. Stems greyish-brown; bark grey; branchlets greyish-brown when old; rusty brown tomentose when young, glabrous when old; winter buds narrowly ovoid, 1.0–1.8 cm long, scales initially puberulent, glabrate later; apex shortly acuminate or acute, brownish. Leaves pinnately compound, 15–20 cm long; stipules persistent, suborbicular, sometimes lobed, 1–2 cm wide, margin entire or serrate with pointed teeth; petiole 1.7–4.0 cm long, glabrous; rachis sparsely tomentose, glabrous when old; leaflets 7–16, at intervals of 1–2 cm long, oblong or oblong-lanceolate, 5–8 × 1.5–2.0 cm, l/w ratio 3.2–4.2, middle leaflets l/w ratio 3.3–4.0, lateral veins 24–30 pairs, margin slightly revolute and shallowly crenate, base rounded or obliquely cordate, apex obtuse, both surfaces tomentose when young, glabrescent. Inflorescences compound corymbs, 30–80 flowered, 8–12 cm in diam., peduncles sparsely pubescent; pedicels 2–4 mm long, sparsely pubescent; flowers 6–8 mm in diam.; hypanthium abaxially pubescent; sepals triangular, ca. 1.5 mm long, glabrous or somewhat puberulous, apex acute, with reddish dentate glands along margin; petals creamy white, suborbicular, ca. 4 × 3 mm; stamens ca. 20; carpels 3(–4); styles 2 or 3, 2.5 mm. Infructescence sparsely pubescent or glabrous; pomes green when young, white or crimson when mature, globose or ovoid-globose, 5–8 mm in diam., sepals persistent erect; seeds brownish, reniform, 1.5–2.0 mm long; 2n = 34.</p><fig id="F2" position="float" orientation="portrait"><object-id xmlns:xlink="http://www.w3.org/1999/xlink" content-type="doi" xlink:type="simple">10.3897/phytokeys.166.57672.figure2</object-id><object-id xmlns:xlink="http://www.w3.org/1999/xlink" content-type="arpha" xlink:type="simple">3806E44F-8B98-5928-89FB-4509ECBDA0DF</object-id><label>Figure 2.</label><caption><p>Type pictures of <italic><tp:taxon-name><tp:taxon-name-part taxon-name-part-type="genus" reg="Sorbus">Sorbus</tp:taxon-name-part> <tp:taxon-name-part taxon-name-part-type="species" reg="insignis">insignis</tp:taxon-name-part></tp:taxon-name></italic> (Hook. f.) Hedl. (<bold>A</bold> barcode K000758177) and <italic><tp:taxon-name><tp:taxon-name-part taxon-name-part-type="genus" reg="Sorbus">S.</tp:taxon-name-part> <tp:taxon-name-part taxon-name-part-type="species" reg="harrowiana">harrowiana</tp:taxon-name-part></tp:taxon-name></italic> (Balf. f. &amp; W. W. Smith) Rehd. (<bold>B</bold> barcode E00072735).</p></caption><graphic xmlns:xlink="http://www.w3.org/1999/xlink" xlink:href="phytokeys-166-029-g002.jpg" position="float" orientation="portrait" xlink:type="simple" id="oo_469008.jpg"><uri content-type="original_file" xlink:type="simple">https://binary.pensoft.net/fig/469008</uri></graphic></fig></tp:treatment-sec><tp:treatment-sec sec-type="phenology" id="SECID0E1HAE"><title>Phenology.</title><p>Flowering May–June; fruiting Sep–Oct.</p></tp:treatment-sec><tp:treatment-sec sec-type="distribution" id="SECID0E6HAE"><title>Distribution and habitat.</title><p><italic><tp:taxon-name><tp:taxon-name-part taxon-name-part-type="genus" reg="Sorbus">Sorbus</tp:taxon-name-part> <tp:taxon-name-part taxon-name-part-type="species" reg="insignis">insignis</tp:taxon-name-part></tp:taxon-name></italic> is distributed in India, Nepal and China (Xizang) (Fig. <xref ref-type="fig" rid="F3">3</xref>). It is also mentioned as occurring in ‘NW Yunnan’ China (<xref ref-type="bibr" rid="B9">Lu and Spongberg 2003</xref>), but we have not yet seen any convincing specimens from Yunnan. All specimens labelled as ‘<italic><tp:taxon-name><tp:taxon-name-part taxon-name-part-type="genus" reg="Sorbus">S.</tp:taxon-name-part> <tp:taxon-name-part taxon-name-part-type="species" reg="insignis">insignis</tp:taxon-name-part></tp:taxon-name></italic>’ from Yunnan that we have examined were misidentified. It grows in broad-leaved forests on rocky slopes with an altitudinal range between 2500 and 3100 m.</p><fig id="F3" position="float" orientation="portrait"><object-id xmlns:xlink="http://www.w3.org/1999/xlink" content-type="doi" xlink:type="simple">10.3897/phytokeys.166.57672.figure3</object-id><object-id xmlns:xlink="http://www.w3.org/1999/xlink" content-type="arpha" xlink:type="simple">E398CFD4-629A-5CE5-A369-50DB13A3A598</object-id><label>Figure 3.</label><caption><p>Distribution of <italic><tp:taxon-name><tp:taxon-name-part taxon-name-part-type="genus" reg="Sorbus">Sorbus</tp:taxon-name-part> <tp:taxon-name-part taxon-name-part-type="species" reg="insignis">insignis</tp:taxon-name-part></tp:taxon-name></italic> and <italic><tp:taxon-name><tp:taxon-name-part taxon-name-part-type="genus" reg="Sorbus">S.</tp:taxon-name-part> <tp:taxon-name-part taxon-name-part-type="species" reg="harrowiana">harrowiana</tp:taxon-name-part></tp:taxon-name></italic> at county level.</p></caption><graphic xmlns:xlink="http://www.w3.org/1999/xlink" xlink:href="phytokeys-166-029-g003.jpg" position="float" orientation="portrait" xlink:type="simple" id="oo_469009.jpg"><uri content-type="original_file" xlink:type="simple">https://binary.pensoft.net/fig/469009</uri></graphic></fig></tp:treatment-sec><tp:treatment-sec sec-type="material" id="SECID0EGKAE"><title>Additional specimens examined.</title><p><bold>China</bold>. <bold>Xizang province</bold>: Motuo, 2900 m alt., 25 Oct 2016, <italic>B. Xu et al. YLZB4493</italic> (CDBI); Galung La, 2700 m, 18 Aug 1982, <italic>S.Z. Cheng &amp; B.S. Li 0200</italic> (PE).</p><p><bold>India</bold>. <bold>Manipur state</bold>: Sirohifurar, 2500 m alt., Jan. 1982, <italic>G. Watt 5965</italic> (P); Ching Sow, 2400–2700 m alt., 16 April 1982, <italic>G. Watt 6539</italic> (P); <bold>Sikkim state</bold>: <italic>T. Thomson s.n.</italic> (E).</p><p><bold>Nepal</bold>. <bold>Eastern Nepal</bold>: Sankhuwasabha, 29 Oct 1963, <italic>H. Hara et al. 6301809</italic> (TI); Kuwa Pani, 2890 m alt., 23 Aug 1997, <italic>S. Noshiro et al. 9755184</italic> (A, E); Kauma, 3130 m alt., 25 Sep 1991, <italic>Edinburgh Makalu Expedition 259</italic> (E, KATH); Koping, 3040 m alt., 24 Oct 1991, <italic>Edinburgh Makalu Expedition 1019</italic> (E); Jhakpu, 2750 m alt., 26 Sep 1971, <italic>P.R. Shikyo &amp; M. Ohsawa 1069</italic> (KATH); Bhyaha, 2880 m alt., 31 Oct 1981, <italic>P.R. Shakya 7296</italic> (KATH); Taplejung, 2700 m alt., 30 Sep 1981, <italic>P.R. Shakya 6777</italic> (KATH).</p></tp:treatment-sec><ref-list><ref id="B9"><mixed-citation xmlns:xlink="http://www.w3.org/1999/xlink" xlink:type="simple"><person-group><name name-style="western"><surname>Lu</surname><given-names>LT</given-names></name><name name-style="western"><surname>Spongberg</surname><given-names>SA</given-names></name></person-group> (<year>2003</year>) <article-title><italic><tp:taxon-name><tp:taxon-name-part taxon-name-part-type="genus">Sorbus</tp:taxon-name-part></tp:taxon-name></italic> L.</article-title> In: <person-group><name name-style="western"><surname>Wu</surname><given-names>Z-Y</given-names></name><name name-style="western"><surname>Raven</surname><given-names>PH</given-names></name><name name-style="western"><surname>Hong</surname><given-names>D-Y</given-names></name></person-group> (<role>Eds</role>) <issue-title>Flora of China (Vol.</issue-title><source>9). Science Press, Beijing &amp; Missouri Botanical Garden Press, Saint Louis</source>, <fpage>144</fpage>–<lpage>170</lpage>.</mixed-citation></ref></ref-list></tp:taxon-treatment>
