# Supplementary material for: Re-instatement of Sorbus harrowiana (Rosaceae), based on morphometric analysis
Source: PhytoKeys. 2020 Oct 29;166:29–39. doi: 10.3897/phytokeys.166.57672 (PMC7644610; doi:10.3897/phytokeys.166.57672)
Supplement: XML Treatment for Sorbus harrowiana [file phytokeys.166.57672-treatment2.xml]

<!DOCTYPE tp:taxon-treatment
  PUBLIC "-//TaxonX//DTD Taxonomic Treatment Publishing DTD v0 20100105//EN" "tax-treatment-NSO.dtd">
<tp:taxon-treatment xmlns:tp="http://www.plazi.org/taxpub"><tp:treatment-meta><kwd-group><label>Taxon classification</label><kwd><named-content xmlns:xlink="http://www.w3.org/1999/xlink" content-type="kingdom">Plantae</named-content></kwd><kwd><named-content xmlns:xlink="http://www.w3.org/1999/xlink" content-type="order">Rosales</named-content></kwd><kwd><named-content xmlns:xlink="http://www.w3.org/1999/xlink" content-type="family">Rosaceae</named-content></kwd></kwd-group><mixed-citation publication-type="journal"><person-group><name><surname>Li</surname><given-names>Meng</given-names></name><name><surname>Sylvester</surname><given-names>Steven P.</given-names></name><name><surname>Wang</surname><given-names>Zhang-Pei</given-names></name><name><surname>Pei</surname><given-names>Yi-Da</given-names></name><name><surname>Gao</surname><given-names>Xin-Fen</given-names></name><name><surname>Zhao</surname><given-names>Yuan</given-names></name><name><surname>Jiang</surname><given-names>Wen-Qi</given-names></name></person-group><article-title>Re-instatement of <italic><tp:taxon-name><tp:taxon-name-part taxon-name-part-type="genus" reg="Sorbus">Sorbus</tp:taxon-name-part> <tp:taxon-name-part taxon-name-part-type="species" reg="harrowiana">harrowiana</tp:taxon-name-part></tp:taxon-name></italic> (<tp:taxon-name><tp:taxon-name-part taxon-name-part-type="family">Rosaceae</tp:taxon-name-part></tp:taxon-name>), based on morphometric analysis</article-title><source>PhytoKeys</source><day>29</day><month>10</month><year>2020</year><volume>166</volume><fpage>29</fpage><lpage>39</lpage><pub-id pub-id-type="doi">10.3897/phytokeys.166.57672</pub-id></mixed-citation></tp:treatment-meta><tp:nomenclature><tp:taxon-name><object-id xmlns:xlink="http://www.w3.org/1999/xlink" content-type="arpha" xlink:type="simple">6217B966-50F9-54F8-B8C3-96DC277C6406</object-id>
              <tp:taxon-name-part taxon-name-part-type="genus" reg="Sorbus">Sorbus</tp:taxon-name-part>
              <tp:taxon-name-part taxon-name-part-type="species" reg="harrowiana">harrowiana</tp:taxon-name-part>
            </tp:taxon-name><tp:taxon-authority>(Balf. f. &amp; W. W. Smith) Rehd., J. Arnold Arbor. 1(4): 263. 1920.</tp:taxon-authority><tp:nomenclature-citation-list><tp:nomenclature-citation><tp:taxon-name><tp:taxon-name-part taxon-name-part-type="genus" reg="Pyrus"/> <tp:taxon-name-part taxon-name-part-type="species" reg="harrowiana"/></tp:taxon-name><comment>≡<tp:taxon-name><tp:taxon-name-part taxon-name-part-type="genus" reg="Pyrus">Pyrus</tp:taxon-name-part> <tp:taxon-name-part taxon-name-part-type="species" reg="harrowiana">harrowiana</tp:taxon-name-part></tp:taxon-name> Balf. f. &amp; W.W. Smith, Notes Roy. Bot. Gard. Edinburgh 10 (46): 61–62. 1917. </comment></tp:nomenclature-citation></tp:nomenclature-citation-list></tp:nomenclature><tp:treatment-sec sec-type="material" id="SECID0EHNAE"><title>Type.</title><p>China. <bold>Yunnan</bold>: Western flanks of the Shweli-Salwin Divide (Tenchong County?), 2800 m alt., 15 Aug 1912, <italic>George Forrest 9040</italic> (holotype: E (E00072735 [image!]); isotypes: A (A00046014!), E (E00010858 [image!], E00072736 [image!]), K (K000758123 [image!])). Fig. <xref ref-type="fig" rid="F2">2B</xref>.</p></tp:treatment-sec><tp:treatment-sec sec-type="description" id="SECID0EVNAE"><title>Description.</title><p>Small trees or shrubs. Stems greyish-brown; bark grey to bronze; branchlets glabrous; winter buds conic, 1.5–2.0 cm long, scales glabrous; apex acute, reddish-brown. Leaves pinnately compound, 15–25 cm long; stipules persistent, suborbicular, 1–2 cm, margin toothed; petiole 2.0–4.0 cm long, glabrous; rachis sparsely tomentose, glabrous when old; leaflets 5–7, at intervals of 1–2.5 cm long, oblong, 10–18 × 2.5–3.5 cm, l/w ratio 3.2–4.6, middle leaflets l/w ratio 3.5–4.5, lateral veins 19–21 pairs, margin slightly revolute and shallowly crenate, base rounded or obliquely cordate, apex rounded, both surfaces glabrous. Inflorescences compound corymbs, 30–200 flowered, 12–20 cm in diam., peduncles sparsely pubescent or glabrous; pedicels 3–6 mm, sparsely pubescent or glabrous; flowers 6–9 mm in diam.; hypanthium abaxially pubescent; sepals triangular, ca. 2.0 mm long, glabrous or somewhat puberulous, apex acute, with serrate along margin; petals creamy white, suborbicular, ca. 4 × 4 mm; stamens ca. 15–25; carpels 3(–4); styles 2–4, 2–4 mm. Infructescences sparsely pubescent or glabrous; pomes creamy-white rarely pink, globose or ovoid-globose, 5–7 mm in diam., sepals persistent erect; seeds brownish, reniform, 1.5–2.0 mm long; 2n = 34.</p></tp:treatment-sec><tp:treatment-sec sec-type="phenology" id="SECID0E1NAE"><title>Phenology.</title><p>Flowering May–July; fruiting Sep–Oct.</p></tp:treatment-sec><tp:treatment-sec sec-type="distribution" id="SECID0E6NAE"><title>Distribution and habitat.</title><p><italic><tp:taxon-name><tp:taxon-name-part taxon-name-part-type="genus" reg="Sorbus">Sorbus</tp:taxon-name-part> <tp:taxon-name-part taxon-name-part-type="species" reg="harrowiana">harrowiana</tp:taxon-name-part></tp:taxon-name></italic> is distributed in China and Myanmar (Fig. <xref ref-type="fig" rid="F3">3</xref>). It grows in broad-leaved forests with an altitudinal range between 2100 and 3300 m. (Fig. <xref ref-type="fig" rid="F4">4</xref>).</p><fig id="F4" position="float" orientation="portrait"><object-id xmlns:xlink="http://www.w3.org/1999/xlink" content-type="doi" xlink:type="simple">10.3897/phytokeys.166.57672.figure4</object-id><object-id xmlns:xlink="http://www.w3.org/1999/xlink" content-type="arpha" xlink:type="simple">B3299F3F-E869-5971-826B-402BCAAE7387</object-id><label>Figure 4.</label><caption><p><italic><tp:taxon-name><tp:taxon-name-part taxon-name-part-type="genus" reg="Sorbus">Sorbus</tp:taxon-name-part> <tp:taxon-name-part taxon-name-part-type="species" reg="harrowiana">harrowiana</tp:taxon-name-part></tp:taxon-name></italic><bold>A</bold> growing near the road in mixed forest <bold>B</bold> growing on a steep forested slope above road <bold>C</bold> growing on <italic>Lithorcarpus</italic> like an epiphytic shrub <bold>D</bold> fruiting branch <bold>E</bold> pinnately compound-leaves.</p></caption><graphic xmlns:xlink="http://www.w3.org/1999/xlink" xlink:href="phytokeys-166-029-g004.jpg" position="float" orientation="portrait" xlink:type="simple" id="oo_469010.jpg"><uri content-type="original_file" xlink:type="simple">https://binary.pensoft.net/fig/469010</uri></graphic></fig></tp:treatment-sec><tp:treatment-sec sec-type="material" id="SECID0EBQAE"><title>Additional specimens examined.</title><p><bold>China</bold>. <bold>Yunnan province</bold>: Deqin, Cizhong, 2800 m alt., 8 Oct 1959, <italic>K.M. Feng 23997</italic> (KUN, PE); Fugong, Lumadeng Xiang, 3100 m alt., 13 Aug 2005, <italic>Gaoligong Shan Biodiversity Survey</italic> (<italic>G.S.B.S.</italic>) <italic>27252</italic> (CAS, GH, KUN); Biluo Mountain, 2800 m alt., 28 May 1982, <italic>Qinghai-Tibet Expedition 6939</italic> (KUN, PE); Yaping pass, 2884 m alt., 2 May 2002, <italic>G.S.B.S. 20209</italic> (CAS, E, GH, KUN, MO); Yaduo Cun, 2700 m alt., 6 Aug 2005, <italic>G.S.B.S. 26500</italic> (CAS, GH, KUN); Shibali, 2700 m alt., 15 Aug 2005, <italic>G.S.B.S. 28304</italic> (CAS, GH, KUN); <italic>G.S.B.S. 28409</italic> (CAS, GH, KUN); Gongshan, Bingzhongluo, 2530 m alt., 1 Sep 2006, <italic>G.S.B.S. 31826</italic> (CAS, E, GH, MO, KUN); 2700 m alt., 25 Jul 1982, <italic>Qinghai-Tibet Expedition 7512</italic> (KUN, PE); Zguziluo, 2800–3000 m alt., 25 Jun 1978, <italic>Bijiang Expedition 1009</italic> (KUN); Champutung, 3000 m alt., Oct 1935, <italic>C.W. Wang 67581</italic> (A, KUN, LBG, NAS, PE, PE, WUK); Dulongjiang, 2700 m alt., 21 May 1991, <italic>Dulongjiang Expedition 7022</italic> (KUN); Kongdang, 3030 m alt., 28 Sep 2002, <italic>G.S.B.S. 16655</italic> (CAS, E, GH, KUN); Labadi, 2970 m alt., 30 Sep 2002, <italic>G.S.B.S. 16792</italic> (CAS, E, GH, KUN); Pula river, 3100 m alt., 3 Oct 2002, <italic>G.S.B.S. 16906</italic> (CAS, E, GH, KUN); Fucai, 2780 m alt., 1 Sep 2006, <italic>G.S.B.S. 31772</italic> (CAS, E, GH, MO, KUN); Yidongwei, 2530 m alt., 1 Sep 2006, <italic>G.S.B.S. 31826</italic> (CAS, E, GH, MO, KUN); Mangzhou Wadi, 3010 m alt., 12 Aug 2006, <italic>G.S.B.S. 33217</italic> (CAS, E, G, KUN); Qi-Qi Nature Reserve Station, 3200 m alt., 16 Oct 1996, <italic>G.S.B.S.</italic> (<italic>1996</italic>) <italic>7803</italic> (E); Dong Shao Fang, 3100 m alt., 21 Sep 1997, <italic>G.S.B.S.</italic> (<italic>1997</italic>) <italic>9495</italic> (E, MO); Danzhu river, 2750 m alt., 1 Jul 2000, <italic>H. Li et al. 11855</italic> (CAS, E GH, KUN); Dulong Jiang valley, 2770–3050 m alt., 15 Jul 2000, <italic>H. Li et al. 12614</italic> (CAS, E, GH, MO, KUN); Su Ki Tung, 1923, <italic>J. Rock 10161</italic> (A); Mt. Kenyichunpo, 10000 ft [3048 m alt.], Jul 1923, <italic>J. Rock 22068</italic> (A, E); Cikai, 07 Oct 1940, <italic>K.M. Feng 7946</italic> (KUN, PE); East Check Point, 2700 m alt., 22 Jul 1982, <italic>K.M. Feng 8226</italic> (KUN, PE); Wangtzang, 2800 m alt., 13 Sep 1938, <italic>T.T. Yü 20216</italic> (A, E, KUN, PE); Swangchiang, 13 Jul 1938, <italic>T.T. Yü 22088</italic> (A, E, KUN, PE); Lushui, 2800 m alt., 6 Jul 2016, <italic>Meng Li et al. GYD0058</italic> (CDBI); Tenchong, Mingguang Xiang, 19 May 2006, 3000–3050 m alt., <italic>G.S.B.S. 29157</italic> (CAS, E, GH, KUN); Zizhi Cun, 2750–2850 m alt., 19 May 2006, <italic>G.S.B.S. 29224</italic> (CAS, E, GH, MO, KUN); Jiangao Shan, 3020 m alt., 23 May 2006, <italic>G.S.B.S. 30546</italic> (CAS, E, GH, MO, KUN); Weixi, 2900 m alt., 13 Oct 1934, <italic>H.T. Tsai 59790</italic> (A, IBSC, KUN, P, PE); 2800 m alt., 20 Oct 1934, <italic>H.T. Tsai 59902</italic> (A, IBSC, KUN, LBG, PE); Biluo Snow Mountain, 3250 m alt., 11 Jul 1981, <italic>PE Hengduan Mountain Collection Team 01402</italic> (PE); Cangjiang river, 3300 m alt., 18 May 1940, <italic>K.M. Feng 3965</italic> (KUN, PE); Baimaluo, 3200 m alt., 3 June 1940, <italic>K.M. Feng 4429</italic> (KUN, PE); Yanwa, 3600 m alt., 11 May 1960, <italic>Kunming Workstation of Institute of Botany 8375</italic> (KUN, PE); Kangpucheda, 3000 m alt., 8 Oct 1956, <italic>P.I. Mao 385</italic> (KUN, PE); Magelo, 23 Aug 1956, <italic>P.I. Mao 401</italic> (KUN, PE); Bading, 3500 m alt., 11 May 1982, <italic>Qinghai-Tibet Expedition 6434</italic> (PE); Yunlong, Nu Shan, 2 Nov. 1993, <italic>K.D. Rushforth 2663</italic> (E); <bold>Xizang province</bold>: Chayu, 10000–11000 ft [3048–3353 m alt.], June 1922, <italic>G. Forrest 21806</italic> (A, E, P); Oct. 1922, <italic>G. Forrest 22870</italic> (A, E).</p><p><bold>Myanmar</bold>. <bold>Kachin state</bold>: Myitkyina, 3050 m alt., 19 Oct 1919, <italic>R. Farrer 1403</italic> (E); <italic>G. Forrest 24481</italic> (E, PE); Chimili, <italic>G. Forrest 26813</italic> (A, E); <italic>G. Forrest 27541</italic> (A, E); <italic>G. Forrest</italic> 29775 (E, PE); Putao, 2800 m alt., 16 May 1953, <italic>F. Kingdon-Ward 20921</italic> (E); Tata Bum, 3000 m alt., 19 June 1953, <italic>F. Kingdon-Ward 21009</italic> (A, E); Trails above Camp 3, 3000–3140 m alt., 22 Oct 2013, <italic>Hponyin Mountains Expedition 206A</italic> (E); Adung velly, <italic>F. Kingdon-Ward 9568</italic> (A).</p></tp:treatment-sec><tp:treatment-sec><!--Section generated to contain objects referenced in tp:taxon-treatment.--><fig id="F2" position="float" orientation="portrait"><object-id xmlns:xlink="http://www.w3.org/1999/xlink" content-type="doi" xlink:type="simple">10.3897/phytokeys.166.57672.figure2</object-id><object-id xmlns:xlink="http://www.w3.org/1999/xlink" content-type="arpha" xlink:type="simple">3806E44F-8B98-5928-89FB-4509ECBDA0DF</object-id><label>Figure 2.</label><caption><p>Type pictures of <italic><tp:taxon-name><tp:taxon-name-part taxon-name-part-type="genus" reg="Sorbus">Sorbus</tp:taxon-name-part> <tp:taxon-name-part taxon-name-part-type="species" reg="insignis">insignis</tp:taxon-name-part></tp:taxon-name></italic> (Hook. f.) Hedl. (<bold>A</bold> barcode K000758177) and <italic><tp:taxon-name><tp:taxon-name-part taxon-name-part-type="genus" reg="Sorbus">S.</tp:taxon-name-part> <tp:taxon-name-part taxon-name-part-type="species" reg="harrowiana">harrowiana</tp:taxon-name-part></tp:taxon-name></italic> (Balf. f. &amp; W. W. Smith) Rehd. (<bold>B</bold> barcode E00072735).</p></caption><graphic xmlns:xlink="http://www.w3.org/1999/xlink" xlink:href="phytokeys-166-029-g002.jpg" position="float" orientation="portrait" xlink:type="simple" id="oo_469008.jpg"><uri content-type="original_file" xlink:type="simple">https://binary.pensoft.net/fig/469008</uri></graphic></fig><fig id="F3" position="float" orientation="portrait"><object-id xmlns:xlink="http://www.w3.org/1999/xlink" content-type="doi" xlink:type="simple">10.3897/phytokeys.166.57672.figure3</object-id><object-id xmlns:xlink="http://www.w3.org/1999/xlink" content-type="arpha" xlink:type="simple">E398CFD4-629A-5CE5-A369-50DB13A3A598</object-id><label>Figure 3.</label><caption><p>Distribution of <italic><tp:taxon-name><tp:taxon-name-part taxon-name-part-type="genus" reg="Sorbus">Sorbus</tp:taxon-name-part> <tp:taxon-name-part taxon-name-part-type="species" reg="insignis">insignis</tp:taxon-name-part></tp:taxon-name></italic> and <italic><tp:taxon-name><tp:taxon-name-part taxon-name-part-type="genus" reg="Sorbus">S.</tp:taxon-name-part> <tp:taxon-name-part taxon-name-part-type="species" reg="harrowiana">harrowiana</tp:taxon-name-part></tp:taxon-name></italic> at county level.</p></caption><graphic xmlns:xlink="http://www.w3.org/1999/xlink" xlink:href="phytokeys-166-029-g003.jpg" position="float" orientation="portrait" xlink:type="simple" id="oo_469009.jpg"><uri content-type="original_file" xlink:type="simple">https://binary.pensoft.net/fig/469009</uri></graphic></fig></tp:treatment-sec></tp:taxon-treatment>
